# Supplementary material for: The Role of Oxidative Stress in the Risk of Cardiovascular Disease and Identification of Risk Factors Using AIP and Castelli Atherogenicity Indicators in Patients with PCOS
Source: Biomedicines. 2022 Jul 14;10(7):1700. doi: 10.3390/biomedicines10071700 (PMC9312468; doi:10.3390/biomedicines10071700)
Supplement: Supplementary file 1 [file biomedicines-10-01700-s001.zip]

Archive with 1 entries (1 files):
- biomedicines-1772868-supplementary.pdf
